# Supplementary material for: Life-History Traits from Embryonic Development to Reproduction in the American Cockroach
Source: Insects. 2022 Jun 16;13(6):551. doi: 10.3390/insects13060551 (PMC9225176; doi:10.3390/insects13060551)
Supplement: Supplementary file 1 [file insects-13-00551-s001.zip]

Archive with 1 entries (1 files):
- insects-1723675-supplementary.pdf
